# Supplementary material for: Breastfed and Formula-Fed Infants: Need of a Different Complementary Feeding Model?
Source: Nutrients. 2021 Oct 24;13(11):3756. doi: 10.3390/nu13113756 (PMC8624840; doi:10.3390/nu13113756)
Supplement: Supplementary file 1 [file nutrients-13-03756-s001.zip]

Archive with 1 entries (1 files):
- nutrients-1388665-supplementary.pdf
